# Supplementary material for: Novel Insights in the Potential of Halogenated Polyketide–Peptide Molecules as Lead Compounds in Cancer Drug Discovery
Source: Int J Mol Sci. 2023 Mar 25;24(7):6208. doi: 10.3390/ijms24076208 (PMC10094022; doi:10.3390/ijms24076208)
Supplement: Supplementary file 1 [file ijms-24-06208-s001.zip]

Archive with 1 entries (1 files):
- ijms-2304026-supplementary.pdf
